# Supplementary material for: Integrative pathway dissection of molecular mechanisms of moxLDL-induced vascular smooth muscle phenotype transformation
Source: BMC Cardiovasc Disord. 2013 Jan 16;13:4. doi: 10.1186/1471-2261-13-4 (PMC3556327; doi:10.1186/1471-2261-13-4)
Supplement: Additional file 1 — Table S1. List of functional themes (Column A), taken from the enrichment map (Figure 1), with their explained behavior, according to the node colors, at 3h (column B) and 21h (Column C) time points. [file 1471-2261-13-4-S1.xls]

## Sheet: Sheet1
Functional theme	3h	21h
Cell junction organization	Up	Normal
Respiration	Down	Partially up
Endopeptidase inhibition	Down	Down
Chromatin organization	Up	Up
Glutathione metabolism	Up	Up
Cell cycle-related	Up	Up
DNA repair	Down	Normal
tRNAs	Normal	Up
Muscle function	Normal	Down
Translation	Down	Up
Transcription	Down	Normal
Synaptic transmission /transmembrane transporters	Up	Partially down
Lysosome	Partially up	Up
Type I interferon production	Down	Up
Chaperone activation	Down	Down
Cytokine activity	Normal	Down
Metal ion homeostasis	Up	Normal
EGRF1	Up	Down
Morphogenesis / differentiation to neurons	Up	Normal
GTP-binding	Normal	Down
Purine nucleoside triphosphate catabolism	Up	Partially down
GPCR signaling	Up	Down
Nucleotide biosynthesis	Partially up	Down
Negative regulation of signal transduction	Up	Down
Embryonic morphogenesis	Partially up	Down
TGF-beta production	Normal	Down
ECM	Down	Down
Negative regulation of programmed cell-death	Up	Down
Dephosphorylation of transmembrane tyrosine kinase	Up	Normal
Cholesterol biosynthesis	Up	Up
Type I interferon response	Down	Normal
Light sensing	Normal	Down
