# Supplementary material for: Integrative pathway dissection of molecular mechanisms of moxLDL-induced vascular smooth muscle phenotype transformation
Source: BMC Cardiovasc Disord. 2013 Jan 16;13:4. doi: 10.1186/1471-2261-13-4 (PMC3556327; doi:10.1186/1471-2261-13-4)
Supplement: Additional file 3 — Table S2. IPA results. All the top-listed canonical (metabolic & signaling) pathways using the Fisher’s exact test in the 3h (Additional file 1: Table S1) and 21h (Additional file 2: Table S2) moxLDL experiment, respectively. Column A depicts canonical pathway name as tagged in the Ingenuity knowledgebase; column B depicts the Fisher exact test –log(P-Value); column C depicts the statistical threshold; column D provides the correspondence of the moxLDL differentially expressed genes to each of the individual canonical pathways. Partial information from these tables was plotted as Figures 3A and 3B in this manuscript. [file 1471-2261-13-4-S3.xls]

## Sheet: Sheet0
© 2000-2011 Ingenuity Systems, Inc. All rights reserved.
Ingenuity Canonical Pathways	-log(p-value)	Ratio	Molecules
Role of JAK1 and JAK3 in γc Cytokine Signaling	3.61E00	6.25E-02	SOCS1,IRS1,IL2RA,IRS2
Role of Macrophages, Fibroblasts and Endothelial Cells in Rheumatoid Arthritis	3.23E00	2.26E-02	SOCS1,PDGFA,CEBPD,MAP2K3,DKK1,FZD2,TNFRSF11B
Role of JAK2 in Hormone-like Cytokine Signaling	3.22E00	8.57E-02	SOCS1,IRS1,IRS2
IL-9 Signaling	3.19E00	7.89E-02	IRS1,IRS2,BCL3
Nicotinate and Nicotinamide Metabolism	2.84E00	4.12E-02	PIM1,MAP3K8,MAP2K3,BST1
Type II Diabetes Mellitus Signaling	2.6E00	3.17E-02	SOCS1,IRS1,IRS2,TNFRSF11B
Role of IL-17A in Arthritis	2.6E00	5E-02	CCL7,CCL20,MAP2K3
Human Embryonic Stem Cell Pluripotency	2.38E00	2.76E-02	PDGFA,BMP2,SPHK1,FZD2
Cardiac β-adrenergic Signaling	2.36E00	2.9E-02	AKAP12,AKAP2/PALM2-AKAP2,PPP1R12A,AKAP7
Role of Osteoblasts, Osteoclasts and Chondrocytes in Rheumatoid Arthritis	2.33E00	2.2E-02	BMP2,MAP2K3,DKK1,FZD2,TNFRSF11B
Chemokine Signaling	2.32E00	4.41E-02	CCL7,PPP1R12A,CCL11
Acute Myeloid Leukemia Signaling	2.17E00	3.7E-02	CCNA1,PIM1,MAP2K3
NF-κB Signaling	2.04E00	2.35E-02	BMP2,TNFAIP3,MAP3K8,TNFRSF11B
Factors Promoting Cardiogenesis in Vertebrates	2.02E00	3.3E-02	BMP2,DKK1,FZD2
IL-6 Signaling	1.93E00	3.06E-02	SOCS1,MAP2K3,TNFRSF11B
ILK Signaling	1.91E00	2.2E-02	IRS1,BMP2,PPP1R12A,IRS2
IGF-1 Signaling	1.89E00	2.94E-02	SOCS1,IRS1,IRS2
IL-17A Signaling in Fibroblasts	1.88E00	5.13E-02	CCL7,CEBPD
Type I Diabetes Mellitus Signaling	1.78E00	2.63E-02	SOCS1,MAP2K3,TNFRSF11B
Protein Kinase A Signaling	1.76E00	1.63E-02	AKAP12,AKAP2/PALM2-AKAP2,PPP1R12A,AKAP7,CDC27
cAMP-mediated signaling	1.66E00	1.87E-02	AKAP12,AKAP2/PALM2-AKAP2,GLP1R,AKAP7
Insulin Receptor Signaling	1.62E00	2.38E-02	IRS1,PPP1R12A,IRS2
CD27 Signaling in Lymphocytes	1.57E00	3.64E-02	MAP3K8,MAP2K3
AMPK Signaling	1.55E00	2.13E-02	IRS1,IRS2,MAP2K3
IL-2 Signaling	1.54E00	3.57E-02	SOCS1,IL2RA
Inositol Phosphate Metabolism	1.52E00	2.19E-02	PIM1,MAP3K8,MAP2K3
Hepatic Fibrosis / Hepatic Stellate Cell Activation	1.5E00	2.14E-02	PDGFA,HGF,TNFRSF11B
CD40 Signaling	1.41E00	2.94E-02	TNFAIP3,MAP2K3
GM-CSF Signaling	1.41E00	3.03E-02	PIM1,HCK
IL-17A Signaling in Airway Cells	1.4E00	2.9E-02	CCL20,CCL11
Production of Nitric Oxide and Reactive Oxygen Species in Macrophages	1.37E00	1.85E-02	PPP1R12A,MAP3K8,TNFRSF11B
Clathrin-mediated Endocytosis Signaling	1.35E00	1.81E-02	SH3BP4,PDGFA,DAB2
T Helper Cell Differentiation	1.35E00	2.9E-02	IL2RA,TNFRSF11B
IL-4 Signaling	1.35E00	2.9E-02	SOCS1,IRS1
Growth Hormone Signaling	1.34E00	2.82E-02	SOCS1,IRS1
Macropinocytosis Signaling	1.34E00	2.63E-02	PDGFA,HGF
Basal Cell Carcinoma Signaling	1.32E00	2.78E-02	BMP2,FZD2
PDGF Signaling	1.3E00	2.74E-02	PDGFA,SPHK1
IL-17 Signaling	1.29E00	2.7E-02	MAP2K3,CCL11
Acute Phase Response Signaling	1.29E00	1.74E-02	SOCS1,MAP2K3,TNFRSF11B
Prolactin Signaling	1.28E00	2.6E-02	SOCS1,IRS1
LXR/RXR Activation	1.25E00	2.41E-02	CCL7,TNFRSF11B
Ceramide Signaling	1.23E00	2.44E-02	SPHK1,TNFRSF11B
Role of IL-17A in Psoriasis	1.2E00	7.69E-02	CCL20
TGF-β Signaling	1.18E00	2.25E-02	BMP2,MAP2K3
FGF Signaling	1.18E00	2.33E-02	HGF,MAP2K3
PPAR Signaling	1.12E00	1.98E-02	PDGFA,TNFRSF11B
Atherosclerosis Signaling	1.11E00	1.96E-02	PDGFA,CCL11
HMGB1 Signaling	1.1E00	2.06E-02	MAP2K3,TNFRSF11B
SAPK/JNK Signaling	1.1E00	2E-02	IRS1,DUSP10
Cardiomyocyte Differentiation via BMP Receptors	1.06E00	5.26E-02	BMP2
Differential Regulation of Cytokine Production in Macrophages and T Helper Cells by IL-17A and IL-17F	1.06E00	5.56E-02	CSF3
Molecular Mechanisms of Cancer	1.06E00	1.11E-02	IRS1,BMP2,MAP2K3,FZD2
HGF Signaling	1.05E00	1.96E-02	HGF,MAP3K8
DNA Methylation and Transcriptional Repression Signaling	1.02E00	4.35E-02	SAP30
Pantothenate and CoA Biosynthesis	1.02E00	5E-02	DPYSL2
Cardiac Hypertrophy Signaling	1.01E00	1.32E-02	IRS1,MAP3K8,MAP2K3
Role of Tissue Factor in Cancer	1E00	1.85E-02	HCK,HBEGF
p38 MAPK Signaling	1E00	1.89E-02	DUSP10,MAP2K3
Role of NANOG in Mammalian Embryonic Stem Cell Pluripotency	9.83E-01	1.77E-02	BMP2,FZD2
Sphingosine-1-phosphate Signaling	9.83E-01	1.72E-02	PDGFA,SPHK1
Differential Regulation of Cytokine Production in Intestinal Epithelial Cells by IL-17A and IL-17F	9.79E-01	4.55E-02	CSF3
CCR3 Signaling in Eosinophils	9.57E-01	1.68E-02	PPP1R12A,CCL11
Role of JAK1, JAK2 and TYK2 in Interferon Signaling	9.43E-01	3.85E-02	SOCS1
IL-17A Signaling in Gastric Cells	9.27E-01	4E-02	CCL20
Role of JAK family kinases in IL-6-type Cytokine Signaling	9.27E-01	3.85E-02	SOCS1
Antiproliferative Role of TOB in T Cell Signaling	9.11E-01	3.85E-02	CCNA1
GNRH Signaling	8.9E-01	1.52E-02	MAP3K8,MAP2K3
TNFR2 Signaling	8.81E-01	3.12E-02	TNFAIP3
Axonal Guidance Signaling	8.8E-01	9.48E-03	DPYSL2,PDGFA,BMP2,FZD2
PI3K Signaling in B Lymphocytes	8.79E-01	1.53E-02	IRS1,IRS2
Circadian Rhythm Signaling	8.4E-01	3.03E-02	BHLHE40
Hepatic Cholestasis	8.26E-01	1.41E-02	TJP2,TNFRSF11B
Interferon Signaling	8.03E-01	2.94E-02	SOCS1
B Cell Receptor Signaling	7.97E-01	1.35E-02	MAP3K8,MAP2K3
Glioblastoma Multiforme Signaling	7.82E-01	1.27E-02	PDGFA,FZD2
Notch Signaling	7.69E-01	2.44E-02	JAG1
Tight Junction Signaling	7.51E-01	1.27E-02	TJP2,TNFRSF11B
Retinol Metabolism	7.48E-01	2.56E-02	BMP2
Role of PKR in Interferon Induction and Antiviral Response	7.38E-01	2.27E-02	MAP2K3
Role of IL-17F in Allergic Inflammatory Airway Diseases	7.38E-01	2.38E-02	CCL7
Germ Cell-Sertoli Cell Junction Signaling	7.33E-01	1.26E-02	MAP3K8,MAP2K3
PPARα/RXRα Activation	7.25E-01	1.2E-02	IRS1,MAP2K3
Wnt/β-catenin Signaling	6.89E-01	1.18E-02	DKK1,FZD2
β-alanine Metabolism	6.84E-01	2.17E-02	DPYSL2
TNFR1 Signaling	6.76E-01	1.96E-02	TNFAIP3
Toll-like Receptor Signaling	6.59E-01	1.96E-02	MAP2K3
NRF2-mediated Oxidative Stress Response	6.48E-01	1.06E-02	MAP2K3,MAFF
TREM1 Signaling	6.44E-01	1.89E-02	CCL7
Role of Cytokines in Mediating Communication between Immune Cells	6.37E-01	1.92E-02	CSF3
Semaphorin Signaling in Neurons	6.37E-01	1.92E-02	DPYSL2
Thrombopoietin Signaling	6.16E-01	1.69E-02	IRS2
Mitotic Roles of Polo-Like Kinase	5.96E-01	1.67E-02	CDC27
Induction of Apoptosis by HIV1	5.89E-01	1.59E-02	TNFRSF11B
ERK5 Signaling	5.77E-01	1.61E-02	MAP3K8
JAK/Stat Signaling	5.77E-01	1.56E-02	SOCS1
Role of MAPK Signaling in the Pathogenesis of Influenza	5.65E-01	1.59E-02	MAP2K3
Actin Cytoskeleton Signaling	5.6E-01	8.89E-03	PDGFA,PPP1R12A
Erythropoietin Signaling	5.42E-01	1.35E-02	SOCS1
Melatonin Signaling	5.42E-01	1.47E-02	MAP2K3
IL-10 Signaling	5.37E-01	1.39E-02	MAP2K3
Neurotrophin/TRK Signaling	5.37E-01	1.41E-02	MAP2K3
Renal Cell Carcinoma Signaling	5.31E-01	1.41E-02	HGF
BMP signaling pathway	5.16E-01	1.32E-02	BMP2
LPS-stimulated MAPK Signaling	5.11E-01	1.27E-02	MAP2K3
Role of Wnt/GSK-3β Signaling in the Pathogenesis of Influenza	5.06E-01	1.3E-02	FZD2
Dopamine Receptor Signaling	4.97E-01	1.3E-02	PPP1R12A
Cyclins and Cell Cycle Regulation	4.92E-01	1.15E-02	CCNA1
VDR/RXR Activation	4.87E-01	1.27E-02	PDGFA
Reelin Signaling in Neurons	4.83E-01	1.22E-02	HCK
Colorectal Cancer Metastasis Signaling	4.83E-01	8.2E-03	MMP23A,FZD2
Phospholipid Degradation	4.78E-01	1.25E-02	CLC
Sphingolipid Metabolism	4.7E-01	1.22E-02	SPHK1
Regulation of Actin-based Motility by Rho	4.7E-01	1.16E-02	PPP1R12A
TR/RXR Activation	4.57E-01	1.12E-02	BCL3
Neuregulin Signaling	4.53E-01	1.05E-02	HBEGF
RANK Signaling in Osteoclasts	4.53E-01	1.09E-02	MAP3K8
CDK5 Signaling	4.49E-01	1.12E-02	PPP1R12A
Bladder Cancer Signaling	4.49E-01	1.11E-02	MMP23A
PAK Signaling	4.45E-01	9.62E-03	PDGFA
G Beta Gamma Signaling	4.41E-01	1.01E-02	HBEGF
Fcγ Receptor-mediated Phagocytosis in Macrophages and Monocytes	4.3E-01	1.06E-02	HCK
IL-1 Signaling	4.3E-01	9.9E-03	MAP2K3
Xenobiotic Metabolism Signaling	4.28E-01	7.55E-03	MAP3K8,MAP2K3
Glioma Signaling	4.22E-01	9.43E-03	PDGFA
HIF1α Signaling	3.98E-01	9.71E-03	MMP23A
Cholecystokinin/Gastrin-mediated Signaling	3.98E-01	9.9E-03	MAP2K3
Synaptic Long Term Potentiation	3.92E-01	9.62E-03	PPP1R12A
Fc Epsilon RI Signaling	3.92E-01	9.52E-03	MAP2K3
iCOS-iCOSL Signaling in T Helper Cells	3.92E-01	8.93E-03	IL2RA
Pancreatic Adenocarcinoma Signaling	3.85E-01	8.77E-03	HBEGF
IL-12 Signaling and Production in Macrophages	3.82E-01	8.85E-03	MAP3K8
RhoA Signaling	3.73E-01	9.17E-03	PPP1R12A
PKCθ Signaling in T Lymphocytes	3.61E-01	7.87E-03	MAP3K8
PI3K/AKT Signaling	3.56E-01	7.75E-03	MAP3K8
p70S6K Signaling	3.47E-01	8.2E-03	IRS1
Glycerophospholipid Metabolism	3.45E-01	8.4E-03	CLC
Cellular Effects of Sildenafil (Viagra)	3.27E-01	7.81E-03	PPP1R12A
G-Protein Coupled Receptor Signaling	3.2E-01	5.77E-03	GLP1R,MAP3K8,FZD2
Cdc42 Signaling	3.19E-01	6.99E-03	PPP1R12A
Ovarian Cancer Signaling	3.15E-01	7.25E-03	FZD2
Aryl Hydrocarbon Receptor Signaling	3.1E-01	7.09E-03	CCNA1
Pyrimidine Metabolism	3.03E-01	7.35E-03	DPYSL2
Regulation of eIF4 and p70S6K Signaling	2.88E-01	6.29E-03	IRS1
Dendritic Cell Maturation	2.7E-01	5.81E-03	TNFRSF11B
RAR Activation	2.42E-01	5.75E-03	BMP2
IL-8 Signaling	2.37E-01	5.62E-03	HBEGF
Ephrin Receptor Signaling	2.37E-01	5.15E-03	PDGFA
Role of NFAT in Cardiac Hypertrophy	2.28E-01	5.32E-03	MAP2K3
mTOR Signaling	2.26E-01	5.41E-03	IRS1
ERK/MAPK Signaling	2.17E-01	5.05E-03	PPP1R12A
Leukocyte Extravasation Signaling	2.14E-01	5.29E-03	MMP23A
Thrombin Signaling	2.12E-01	5.1E-03	PPP1R12A
LPS/IL-1 Mediated Inhibition of RXR Function	2.09E-01	4.95E-03	TNFRSF11B
Breast Cancer Regulation by Stathmin1	2.05E-01	5.03E-03	PPP1R12A
Integrin Signaling	2.03E-01	4.88E-03	PPP1R12A
