# Supplementary material for: Integrative pathway dissection of molecular mechanisms of moxLDL-induced vascular smooth muscle phenotype transformation
Source: BMC Cardiovasc Disord. 2013 Jan 16;13:4. doi: 10.1186/1471-2261-13-4 (PMC3556327; doi:10.1186/1471-2261-13-4)
Supplement: Additional file 4 — Table S3. IPA results. All the top-listed canonical (metabolic & signaling) pathways using the Fisher’s exact test in the 3h (Additional file 1: Table S1) and 21h (Additional file 2: Table S2) moxLDL experiment, respectively. Column A depicts canonical pathway name as tagged in the Ingenuity knowledgebase; column B depicts the Fisher exact test –log(P-Value); column C depicts the statistical threshold; column D provides the correspondence of the moxLDL differentially expressed genes to each of the individual canonical pathways. Partial information from these tables was plotted as Figures 3A and 3B in this manuscript. [file 1471-2261-13-4-S4.xls]

## Sheet: Sheet0
© 2000-2011 Ingenuity Systems, Inc. All rights reserved.
Ingenuity Canonical Pathways	-log(p-value)	Ratio	Molecules
Glucocorticoid Receptor Signaling	7.71E00	6.5E-02	PRKACB,IL8,MAP2K7,VCAM1,MED1,IL6,STAT3,JAK2,CCL11,NR3C1,TAF1,DUSP1,MAP3K7,TGFB2,GTF2H5,STAT1,MMP1 (includes EG:300339),POLR2K
Hepatic Fibrosis / Hepatic Stellate Cell Activation	6.38E00	8.57E-02	VEGFA,IL8,VCAM1,IGF1,LEPR,HGF,TGFB2,IGFBP5,IL6,STAT1,FAS,MMP1 (includes EG:300339)
Ephrin Receptor Signaling	6.15E00	6.7E-02	RAC2,ACTR2,PAK2,EFNA3,STAT3,JAK2,ITGA3,VEGFA,GNAI3,CXCL12,ADAM10,EPHB3,ITGA4
Germ Cell-Sertoli Cell Junction Signaling	5.77E00	7.55E-02	RAC2,CDH2,MAP2K7,PAK2,MAP3K6,MAP3K7,ACTN2,TGFB2,ACTN4,ITGA3,GSN,TUBB2B
Role of Macrophages, Fibroblasts and Endothelial Cells in Rheumatoid Arthritis	5.63E00	5.16E-02	IL8,MAP2K7,VCAM1,IL6,STAT3,JAK2,CCND1,VEGFA,F2RL1,MAP3K7,CXCL12,LTBR,DKK1,FZD2,MMP1 (includes EG:300339),FZD7
Oncostatin M Signaling	5.21E00	1.76E-01	TIMP3,OSMR,STAT3,JAK2,STAT1,MMP1 (includes EG:300339)
IGF-1 Signaling	5.12E00	8.82E-02	PRKACB,CSNK2A2,IGF1,IGFBP5,IGFBP7,STAT3,JAK2,NEDD4,PRKAR1A
Pancreatic Adenocarcinoma Signaling	4.84E00	7.89E-02	VEGFA,TFDP1,TGFB2,STAT3,JAK2,STAT1,CCND1,CDKN2B,RALGDS
Molecular Mechanisms of Cancer	4.8E00	4.46E-02	PRKACB,RAC2,PAK2,TFDP1,JAK2,CCND1,CDKN2B,FAS,CDC25B,GNAI3,MAP3K7,TGFB2,FZD2,RALGDS,PRKAR1A,FZD7
Role of IL-17F in Allergic Inflammatory Airway Diseases	4.78E00	1.43E-01	IL8,IGF1,CCL7,CXCL5,IL6,IL11
RAR Activation	4.75E00	6.43E-02	PRKACB,VEGFA,CSNK2A2,MED1,DUSP1,NR2F2,TGFB2,GTF2H5,JAK2,MMP1 (includes EG:300339),PRKAR1A
Role of JAK family kinases in IL-6-type Cytokine Signaling	4.7E00	1.92E-01	OSMR,STAT3,JAK2,IL6,STAT1
Colorectal Cancer Metastasis Signaling	4.68E00	5.35E-02	PRKACB,STAT3,JAK2,IL6,CCND1,VEGFA,TGFB2,STAT1,FZD2,RALGDS,MMP1 (includes EG:300339),FZD7,PRKAR1A
Axonal Guidance Signaling	4.55E00	4.03E-02	PRKACB,ACTR2,RAC2,PAK2,EFNA3,ITGA3,TUBB2B,VEGFA,GNAI3,IGF1,CXCL12,ADAM10,EPHB3,FZD2,PRKAR1A,ITGA4,FZD7
GNRH Signaling	4.29E00	6.87E-02	PRKACB,GNAI3,MAP2K7,PAK2,MAP3K6,MAP3K7,EGR1,ITPR3,PRKAR1A
Leukocyte Extravasation Signaling	4.26E00	5.82E-02	GNAI3,RAC2,TIMP3,ARHGAP6,VCAM1,CXCL12,ACTN2,ACTN4,CTTN,MMP1 (includes EG:300339),ITGA4
IL-17A Signaling in Fibroblasts	3.96E00	1.28E-01	CCL7,MAP3K7,CXCL5,IL6,MMP1 (includes EG:300339)
Role of NFAT in Cardiac Hypertrophy	3.78E00	5.35E-02	PRKACB,GNAI3,MAP2K7,IGF1,MAP3K7,ITPR3,TGFB2,IL6,IL11,PRKAR1A
Role of Osteoblasts, Osteoclasts and Chondrocytes in Rheumatoid Arthritis	3.67E00	4.85E-02	MAP2K7,IGF1,MAP3K7,DKK1,IL6,ITGA3,GSN,FZD2,MMP1 (includes EG:300339),IL11,FZD7
IL-17A Signaling in Airway Cells	3.65E00	8.7E-02	MAP3K7,STAT3,CXCL5,JAK2,IL6,CCL11
Atherosclerosis Signaling	3.59E00	6.93E-02	IL8,VCAM1,CXCL12,IL6,CCL11,MMP1 (includes EG:300339),ITGA4
IL-6 Signaling	3.5E00	7.14E-02	IL8,CSNK2A2,MAP2K7,MAP3K7,STAT3,JAK2,IL6
PPARα/RXRα Activation	3.48E00	5.45E-02	PRKACB,MAP2K7,MED1,MAP3K7,TGFB2,JAK2,IL6,MED12,PRKAR1A
Clathrin-mediated Endocytosis Signaling	3.48E00	5.42E-02	VEGFA,MYO6,CSNK2A2,ACTR2,RAB4A,RAB5A,IGF1,FGF9,CTTN
EGF Signaling	3.39E00	1.04E-01	CSNK2A2,MAP2K7,ITPR3,STAT3,STAT1
HGF Signaling	3.36E00	6.86E-02	MAP2K7,MAP3K6,MAP3K7,HGF,STAT3,IL6,CCND1
Ovarian Cancer Signaling	3.34E00	5.8E-02	PRKACB,VEGFA,TFDP1,FGF9,CCND1,FZD2,FZD7,PRKAR1A
IL-17 Signaling	3.33E00	8.11E-02	IL8,MAP3K7,CXCL5,JAK2,IL6,CCL11
IL-15 Production	3.32E00	1.38E-01	TWF1,JAK2,IL6,STAT1
Wnt/β-catenin Signaling	3.29E00	5.29E-02	CSNK2A2,CDH2,MAP3K7,CSNK1D,TGFB2,DKK1,CCND1,FZD2,FZD7
Role of Tissue Factor in Cancer	3.18E00	6.48E-02	VEGFA,IL8,F2RL1,EGR1,JAK2,ITGA3,MMP1 (includes EG:300339)
TREM1 Signaling	3.18E00	9.43E-02	IL8,CCL7,STAT3,JAK2,IL6
Renin-Angiotensin Signaling	3.16E00	6.25E-02	PRKACB,PAK2,ITPR3,STAT3,JAK2,STAT1,PRKAR1A
ERK/MAPK Signaling	2.99E00	4.55E-02	PRKACB,RAC2,PAK2,DUSP1,STAT3,STAT1,ITGA3,ITGA4,PRKAR1A
Bladder Cancer Signaling	2.9E00	6.67E-02	VEGFA,IL8,TFDP1,FGF9,CCND1,MMP1 (includes EG:300339)
Estrogen Receptor Signaling	2.72E00	5.22E-02	DDX5,TAF1,MED1,GTF2H5,MED12,NR3C1,POLR2K
Actin Cytoskeleton Signaling	2.65E00	3.98E-02	RAC2,ACTR2,PAK2,ACTN2,FGF9,ACTN4,ITGA3,GSN,ITGA4
Agrin Interactions at Neuromuscular Junction	2.64E00	7.46E-02	RAC2,PAK2,ITGA3,CTTN,ITGA4
Leptin Signaling in Obesity	2.5E00	6.67E-02	PRKACB,LEPR,STAT3,JAK2,PRKAR1A
p38 MAPK Signaling	2.46E00	5.66E-02	DDIT3,DUSP1,MAP3K7,TGFB2,STAT1,FAS
Cardiac Hypertrophy Signaling	2.46E00	3.95E-02	PRKACB,GNAI3,MAP2K7,IGF1,MAP3K6,MAP3K7,TGFB2,IL6,PRKAR1A
Type I Diabetes Mellitus Signaling	2.44E00	5.26E-02	MAP2K7,MAP3K7,IL12B,JAK2,STAT1,FAS
Role of JAK1, JAK2 and TYK2 in Interferon Signaling	2.37E00	1.15E-01	STAT3,JAK2,STAT1
Androgen Signaling	2.36E00	4.62E-02	PRKACB,GNAI3,GTF2H5,CCND1,PRKAR1A,POLR2K
Amyloid Processing	2.31E00	7.69E-02	PRKACB,CSNK2A2,CSNK1D,PRKAR1A
Airway Pathology in Chronic Obstructive Pulmonary Disease	2.3E00	2.5E-01	IL8,MMP1 (includes EG:300339)
PI3K/AKT Signaling	2.29E00	4.65E-02	GDF15,JAK2,ITGA3,CCND1,MCL1,ITGA4
Integrin Signaling	2.26E00	3.9E-02	RAC2,ACTR2,PAK2,ACTN2,ACTN4,ITGA3,CTTN,ITGA4
Role of IL-17A in Arthritis	2.19E00	6.67E-02	IL8,CCL7,CXCL5,MMP1 (includes EG:300339)
Cell Cycle: G1/S Checkpoint Regulation	2.19E00	6.78E-02	TFDP1,TGFB2,CCND1,CDKN2B
Factors Promoting Cardiogenesis in Vertebrates	2.15E00	5.49E-02	MAP3K7,TGFB2,DKK1,FZD2,FZD7
Death Receptor Signaling	2.08E00	6.45E-02	TNFRSF21,MAP2K7,TNFRSF10B,FAS
Acute Phase Response Signaling	2.07E00	4.07E-02	MAP2K7,MAP3K7,OSMR,STAT3,JAK2,IL6,NR3C1
Circadian Rhythm Signaling	2.06E00	9.09E-02	NR1D1,BHLHE40,CSNK1D
IL-1 Signaling	2.05E00	4.95E-02	PRKACB,GNAI3,MAP2K7,MAP3K7,PRKAR1A
p53 Signaling	2.03E00	5.26E-02	MED1,TNFRSF10B,CSNK1D,CCND1,FAS
IL-8 Signaling	2.02E00	3.93E-02	VEGFA,IL8,GNAI3,RAC2,VCAM1,PAK2,CCND1
Aryl Hydrocarbon Receptor Signaling	1.99E00	4.26E-02	TFDP1,MED1,TGFB2,IL6,CCND1,FAS
Role of JAK2 in Hormone-like Cytokine Signaling	1.98E00	8.57E-02	STAT3,JAK2,STAT1
GM-CSF Signaling	1.98E00	6.06E-02	STAT3,JAK2,STAT1,CCND1
Hepatic Cholestasis	1.97E00	4.29E-02	PRKACB,IL8,SREBF1,MAP3K7,IL6,PRKAR1A
PXR/RXR Activation	1.96E00	6.25E-02	PRKACB,IL6,NR3C1,PRKAR1A
NRF2-mediated Oxidative Stress Response	1.92E00	3.7E-02	MAP2K7,DNAJB4,MAP3K7,STIP1,DNAJB2,MAFF,DNAJB5
Role of IL-17A in Psoriasis	1.87E00	1.54E-01	IL8,CXCL5
T Helper Cell Differentiation	1.86E00	5.8E-02	IL12B,STAT3,IL6,STAT1
Melatonin Signaling	1.86E00	5.88E-02	PRKACB,GNAI3,MAP2K7,PRKAR1A
Rac Signaling	1.85E00	4.27E-02	ACTR2,MAP2K7,PAK2,ITGA3,ITGA4
Growth Hormone Signaling	1.84E00	5.63E-02	IGF1,STAT3,JAK2,STAT1
Chemokine Signaling	1.82E00	5.8E-02	GNAI3,CCL7,CXCL12,CCL11
Corticotropin Releasing Hormone Signaling	1.79E00	4.39E-02	PRKACB,VEGFA,GNAI3,ITPR3,PRKAR1A
PTEN Signaling	1.79E00	4.17E-02	RAC2,CSNK2A2,ITGA3,CCND1,ITGA4
PDGF Signaling	1.78E00	5.48E-02	CSNK2A2,STAT3,JAK2,STAT1
Prolactin Signaling	1.74E00	5.19E-02	STAT3,JAK2,STAT1,NR3C1
Role of Hypercytokinemia/hyperchemokinemia in the Pathogenesis of Influenza	1.73E00	7.32E-02	IL8,IL12B,IL6
Dendritic Cell Maturation	1.73E00	3.49E-02	IL12B,LEPR,LTBR,JAK2,IL6,STAT1
Aldosterone Signaling in Epithelial Cells	1.73E00	3.82E-02	DNAJB4,DUSP1,ITPR3,DNAJB2,NEDD4,DNAJB5
Nitric Oxide Signaling in the Cardiovascular System	1.72E00	4.94E-02	PRKACB,VEGFA,ITPR3,PRKAR1A
Cyclins and Cell Cycle Regulation	1.66E00	4.6E-02	TFDP1,TGFB2,CCND1,CDKN2B
Differential Regulation of Cytokine Production in Macrophages and T Helper Cells by IL-17A and IL-17F	1.6E00	1.11E-01	IL12B,IL6
NF-κB Signaling	1.59E00	3.53E-02	SIGIRR,PRKACB,CSNK2A2,MAP2K7,MAP3K7,LTBR
Regulation of Actin-based Motility by Rho	1.56E00	4.6E-02	RAC2,ACTR2,PAK2,GSN
Calcium Signaling	1.55E00	3.24E-02	PRKACB,TPM1 (includes EG:22003),ITPR3,CHRNE,TPM4,PRKAR1A
FGF Signaling	1.54E00	4.65E-02	HGF,FGF9,STAT3,FRS2
CNTF Signaling	1.52E00	5.77E-02	STAT3,JAK2,STAT1
α-Adrenergic Signaling	1.51E00	4.4E-02	PRKACB,GNAI3,ITPR3,PRKAR1A
RANK Signaling in Osteoclasts	1.51E00	4.35E-02	MAP2K7,MAP3K6,MAP3K7,GSN
Assembly of RNA Polymerase II Complex	1.5E00	5.45E-02	TAF1,GTF2H5,POLR2K
CDK5 Signaling	1.49E00	4.49E-02	PRKACB,EGR1,ITGA3,PRKAR1A
CD27 Signaling in Lymphocytes	1.48E00	5.45E-02	MAP2K7,MAP3K6,MAP3K7
PAK Signaling	1.48E00	3.85E-02	PAK2,EPHB3,ITGA3,ITGA4
Apoptosis Signaling	1.48E00	4.35E-02	MAP2K7,LMNA,FAS,MCL1
Role of Cytokines in Mediating Communication between Immune Cells	1.46E00	5.77E-02	IL8,IL12B,IL6
Crosstalk between Dendritic Cells and Natural Killer Cells	1.45E00	4.35E-02	IL12B,LTBR,IL6,FAS
SAPK/JNK Signaling	1.4E00	4E-02	RAC2,MAP2K7,MAP3K7,MAP4K5
Thrombopoietin Signaling	1.4E00	5.08E-02	STAT3,JAK2,STAT1
Glioma Signaling	1.39E00	3.77E-02	IGF1,TFDP1,CCND1,CDKN2B
IL-22 Signaling	1.37E00	8.33E-02	STAT3,STAT1
B Cell Receptor Signaling	1.33E00	3.38E-02	RAC2,MAP2K7,MAP3K6,MAP3K7,EGR1
Glioblastoma Multiforme Signaling	1.3E00	3.18E-02	IGF1,ITPR3,CCND1,FZD2,FZD7
JAK/Stat Signaling	1.28E00	4.69E-02	STAT3,JAK2,STAT1
CD40 Signaling	1.27E00	4.41E-02	MAP2K7,MAP3K7,STAT3
Role of JAK1 and JAK3 in γc Cytokine Signaling	1.27E00	4.62E-02	STAT3,JAK2,STAT1
Tight Junction Signaling	1.23E00	3.18E-02	PRKACB,HSF1,TGFB2,CASK,PRKAR1A
CXCR4 Signaling	1.23E00	3.14E-02	GNAI3,PAK2,CXCL12,EGR1,ITPR3
Sonic Hedgehog Signaling	1.22E00	6.45E-02	PRKACB,PRKAR1A
Non-Small Cell Lung Cancer Signaling	1.22E00	4.11E-02	TFDP1,ITPR3,CCND1
Production of Nitric Oxide and Reactive Oxygen Species in Macrophages	1.21E00	3.09E-02	MAP2K7,MAP3K6,MAP3K7,JAK2,STAT1
Role of NANOG in Mammalian Embryonic Stem Cell Pluripotency	1.19E00	3.54E-02	STAT3,JAK2,FZD2,FZD7
IL-10 Signaling	1.17E00	4.17E-02	MAP3K7,STAT3,IL6
Macropinocytosis Signaling	1.17E00	3.95E-02	RAB5A,HGF,ACTN4
Renal Cell Carcinoma Signaling	1.16E00	4.23E-02	VEGFA,PAK2,HGF
CCR3 Signaling in Eosinophils	1.14E00	3.33E-02	GNAI3,PAK2,ITPR3,CCL11
IL-3 Signaling	1.13E00	4.11E-02	STAT3,JAK2,STAT1
Small Cell Lung Cancer Signaling	1.13E00	3.57E-02	TFDP1,CCND1,CDKN2B
Caveolar-mediated Endocytosis Signaling	1.11E00	3.7E-02	RAB5A,ITGA3,ITGA4
BMP signaling pathway	1.11E00	3.95E-02	PRKACB,MAP3K7,PRKAR1A
IL-9 Signaling	1.1E00	5.26E-02	STAT3,STAT1
Interferon Signaling	1.1E00	5.88E-02	JAK2,STAT1
Role of Wnt/GSK-3β Signaling in the Pathogenesis of Influenza	1.08E00	3.9E-02	CSNK1D,FZD2,FZD7
Nucleotide Excision Repair Pathway	1.08E00	5.71E-02	GTF2H5,POLR2K
CREB Signaling in Neurons	1.06E00	2.72E-02	PRKACB,GNAI3,ITPR3,PRKAR1A,POLR2K
LXR/RXR Activation	1.06E00	3.61E-02	CCL7,SREBF1,IL6
Acute Myeloid Leukemia Signaling	1.04E00	3.7E-02	MAP2K7,STAT3,CCND1
VDR/RXR Activation	1.03E00	3.8E-02	MED1,TGFB2,IGFBP5
Reelin Signaling in Neurons	1.02E00	3.66E-02	MAP2K7,ITGA3,ITGA4
Cdc42 Signaling	9.96E-01	2.82E-02	ACTR2,PAK2,ITGA3,ITGA4
Altered T Cell and B Cell Signaling in Rheumatoid Arthritis	9.95E-01	3.49E-02	IL12B,IL6,FAS
Communication between Innate and Adaptive Immune Cells	9.83E-01	3.23E-02	IL8,IL12B,IL6
Role of PKR in Interferon Induction and Antiviral Response	9.79E-01	4.55E-02	MAP3K7,STAT1
Neuroprotective Role of THOP1 in Alzheimer's Disease	9.79E-01	4.76E-02	PRKACB,PRKAR1A
TGF-β Signaling	9.71E-01	3.37E-02	MAP3K7,TGFB2,TFE3
Relaxin Signaling	9.51E-01	2.78E-02	PRKACB,VEGFA,GNAI3,PRKAR1A
Inositol Phosphate Metabolism	9.51E-01	2.96E-02	INPP4B,PAK2,MAP3K6,CSNK1D
VEGF Signaling	9.48E-01	3.3E-02	VEGFA,ACTN2,ACTN4
FAK Signaling	9.37E-01	3.06E-02	PAK2,ITGA3,ITGA4
Graft-versus-Host Disease Signaling	9.1E-01	4.35E-02	IL6,FAS
MSP-RON Signaling Pathway	9.1E-01	4.35E-02	IL12B,JAK2
Breast Cancer Regulation by Stathmin1	9.04E-01	2.54E-02	PRKACB,GNAI3,ITPR3,TUBB2B,PRKAR1A
Virus Entry via Endocytic Pathways	9.04E-01	3.26E-02	RAC2,ITGA3,ITGA4
G Beta Gamma Signaling	9.04E-01	3.03E-02	PRKACB,GNAI3,PRKAR1A
Chronic Myeloid Leukemia Signaling	8.73E-01	2.94E-02	TFDP1,TGFB2,CCND1
HMGB1 Signaling	8.63E-01	3.09E-02	IL8,MAP2K7,VCAM1
Nicotinate and Nicotinamide Metabolism	8.34E-01	3.12E-02	PAK2,MAP3K6,CSNK1D
Amyotrophic Lateral Sclerosis Signaling	8.24E-01	3E-02	VEGFA,RAB5A,IGF1
Neuropathic Pain Signaling In Dorsal Horn Neurons	8.06E-01	2.94E-02	PRKACB,ITPR3,PRKAR1A
Phototransduction Pathway	7.94E-01	3.64E-02	PRKACB,PRKAR1A
Synaptic Long Term Potentiation	7.7E-01	2.88E-02	PRKACB,ITPR3,PRKAR1A
Lymphotoxin β Receptor Signaling	7.68E-01	3.57E-02	VCAM1,LTBR
DNA Double-Strand Break Repair by Homologous Recombination	7.53E-01	6.25E-02	MRE11A
DNA Double-Strand Break Repair by Non-Homologous End Joining	7.53E-01	6.25E-02	MRE11A
IL-12 Signaling and Production in Macrophages	7.45E-01	2.65E-02	IL12B,TGFB2,STAT1
Role of BRCA1 in DNA Damage Response	7.44E-01	3.39E-02	MRE11A,STAT1
fMLP Signaling in Neutrophils	7.36E-01	2.56E-02	GNAI3,ACTR2,ITPR3
RhoA Signaling	7.36E-01	2.8E-02	ACTR2,ARHGAP6,IGF1
Mitotic Roles of Polo-Like Kinase	7.32E-01	3.39E-02	CDC25B,CDC27
Myc Mediated Apoptosis Signaling	7.2E-01	3.33E-02	IGF1,FAS
Induction of Apoptosis by HIV1	7.09E-01	3.17E-02	MAP2K7,FAS
Retinoic acid Mediated Apoptosis Signaling	7.09E-01	3.28E-02	TNFRSF10B,TNFRSF10D
RAN Signaling	7.01E-01	5.56E-02	TNPO1
Activation of IRF by Cytosolic Pattern Recognition Receptors	6.98E-01	3.17E-02	IL6,STAT1
Estrogen-Dependent Breast Cancer Signaling	6.98E-01	3.08E-02	IGF1,CCND1
Phospholipase C Signaling	6.94E-01	2.06E-02	ITPR3,MARCKS,ITGA3,RALGDS,ITGA4
Hereditary Breast Cancer Signaling	6.89E-01	2.5E-02	MRE11A,CCND1,POLR2K
PKCθ Signaling in T Lymphocytes	6.89E-01	2.36E-02	RAC2,MAP3K6,MAP3K7
IL-15 Signaling	6.77E-01	3.03E-02	STAT3,JAK2
P2Y Purigenic Receptor Signaling Pathway	6.74E-01	2.46E-02	PRKACB,GNAI3,PRKAR1A
Cardiomyocyte Differentiation via BMP Receptors	6.55E-01	5.26E-02	MAP3K7
Gα12/13 Signaling	6.53E-01	2.42E-02	CDH2,MAP2K7,F2RL1
Hypoxia Signaling in the Cardiovascular System	6.46E-01	3.03E-02	VEGFA,CSNK1D
Protein Kinase A Signaling	6.39E-01	1.96E-02	PRKACB,GNAI3,ITPR3,TGFB2,CDC27,PRKAR1A
ILK Signaling	6.36E-01	2.2E-02	VEGFA,ACTN2,ACTN4,CCND1
CCR5 Signaling in Macrophages	6.27E-01	2.53E-02	GNAI3,FAS
IL-4 Signaling	6.27E-01	2.9E-02	JAK2,NR3C1
Synaptic Long Term Depression	6.19E-01	2.34E-02	GNAI3,IGF1,ITPR3
Insulin Receptor Signaling	6.19E-01	2.38E-02	PRKACB,JAK2,PRKAR1A
Neurotrophin/TRK Signaling	6.18E-01	2.82E-02	MAP2K7,FRS2
FLT3 Signaling in Hematopoietic Progenitor Cells	6.09E-01	2.82E-02	STAT3,STAT1
Basal Cell Carcinoma Signaling	6E-01	2.78E-02	FZD2,FZD7
Cellular Effects of Sildenafil (Viagra)	5.99E-01	2.34E-02	PRKACB,ITPR3,PRKAR1A
Differential Regulation of Cytokine Production in Intestinal Epithelial Cells by IL-17A and IL-17F	5.8E-01	4.55E-02	IL12B
Role of Pattern Recognition Receptors in Recognition of Bacteria and Viruses	5.74E-01	2.6E-02	IL12B,IL6
NF-κB Activation by Viruses	5.74E-01	2.53E-02	ITGA3,ITGA4
Human Embryonic Stem Cell Pluripotency	5.74E-01	2.07E-02	TGFB2,FZD2,FZD7
AMPK Signaling	5.74E-01	2.16E-02	PRKACB,CHRNE,PRKAR1A
Xenobiotic Metabolism Signaling	5.72E-01	1.93E-02	MAP2K7,MAP3K6,MED1,MAP3K7,IL6
Dopamine Receptor Signaling	5.66E-01	2.67E-02	PRKACB,PRKAR1A
Phospholipid Degradation	5.66E-01	2.7E-02	DGKZ,DGKG
G-Protein Coupled Receptor Signaling	5.6E-01	1.73E-02	PRKACB,F2RL1,DUSP1,CCR10,GPR32,STAT3,FZD2,FZD7,PRKAR1A
Tumoricidal Function of Hepatic Natural Killer Cells	5.47E-01	4.17E-02	FAS
Regulation of IL-2 Expression in Activated and Anergic T Lymphocytes	5.34E-01	2.38E-02	MAP2K7,TGFB2
IL-17A Signaling in Gastric Cells	5.33E-01	4E-02	IL8
Prostate Cancer Signaling	5.27E-01	2.22E-02	TFDP1,CCND1
Antiproliferative Role of TOB in T Cell Signaling	5.18E-01	3.85E-02	TGFB2
Melanocyte Development and Pigmentation Signaling	4.91E-01	2.3E-02	PRKACB,PRKAR1A
TR/RXR Activation	4.84E-01	2.25E-02	SREBF1,MED1
cAMP-mediated signaling	4.79E-01	1.88E-02	PRKACB,DUSP1,STAT3,PRKAR1A
Neuregulin Signaling	4.78E-01	2.11E-02	ITGA3,ITGA4
Glycerolipid Metabolism	4.78E-01	2.33E-02	DGKZ,DGKG
Huntington's Disease Signaling	4.67E-01	1.75E-02	MAP2K7,IGF1,GPAA1,POLR2K
G Protein Signaling Mediated by Tubby	4.56E-01	2.86E-02	JAK2
PPAR Signaling	4.46E-01	1.98E-02	MED1,MAP3K7
Fcγ Receptor-mediated Phagocytosis in Macrophages and Monocytes	4.4E-01	2.13E-02	RAC2,ACTR2
Role of CHK Proteins in Cell Cycle Checkpoint Control	4.34E-01	2.86E-02	MRE11A
Inhibition of Angiogenesis by TSP1	4.34E-01	3.03E-02	VEGFA
MIF-mediated Glucocorticoid Regulation	4.34E-01	2.7E-02	NR3C1
Cell Cycle Regulation by BTG Family Proteins	4.14E-01	2.78E-02	CCND1
HIF1α Signaling	3.9E-01	1.94E-02	VEGFA,MMP1 (includes EG:300339)
Role of NFAT in Regulation of the Immune Response	3.88E-01	1.62E-02	GNAI3,ITPR3,CSNK1D
April Mediated Signaling	3.87E-01	2.38E-02	MAP2K7
Natural Killer Cell Signaling	3.85E-01	1.92E-02	RAC2,PAK2
Fc Epsilon RI Signaling	3.8E-01	1.9E-02	RAC2,MAP2K7
Regulation of eIF4 and p70S6K Signaling	3.71E-01	1.65E-02	ITGA3,ITGA4
B Cell Activating Factor Signaling	3.7E-01	2.27E-02	MAP2K7
Mechanisms of Viral Exit from Host Cells	3.7E-01	2.5E-02	NEDD4
Melanoma Signaling	3.54E-01	2.27E-02	CCND1
Autoimmune Thyroid Disease Signaling	3.54E-01	1.89E-02	FAS
Thyroid Cancer Signaling	3.47E-01	2.27E-02	CCND1
Cell Cycle: G2/M DNA Damage Checkpoint Regulation	3.47E-01	2.08E-02	CDC25B
CD28 Signaling in T Helper Cells	3.34E-01	1.64E-02	ACTR2,ITPR3
Type II Diabetes Mellitus Signaling	3.34E-01	1.6E-02	MAP2K7,MAP3K7
Role of Oct4 in Mammalian Embryonic Stem Cell Pluripotency	3.32E-01	2.22E-02	NR2F2
Glycerophospholipid Metabolism	3.3E-01	1.75E-02	DGKZ,DGKG
Thrombin Signaling	3.24E-01	1.55E-02	GNAI3,ITPR3,GATA2
TNFR1 Signaling	3.19E-01	1.96E-02	PAK2
Protein Ubiquitination Pathway	3.16E-01	1.49E-02	DNAJB4,DNAJB2,NEDD4,DNAJB5
LPS/IL-1 Mediated Inhibition of RXR Function	3.14E-01	1.49E-02	MAP2K7,SREBF1,MAP3K7
p70S6K Signaling	3.14E-01	1.64E-02	GNAI3,F2RL1
Allograft Rejection Signaling	3.13E-01	1.69E-02	FAS
Cytotoxic T Lymphocyte-mediated Apoptosis of Target Cells	3.06E-01	1.92E-02	FAS
Toll-like Receptor Signaling	3.06E-01	1.96E-02	MAP3K7
Semaphorin Signaling in Neurons	2.88E-01	1.92E-02	PAK2
ATM Signaling	2.88E-01	1.85E-02	MRE11A
Endometrial Cancer Signaling	2.88E-01	1.82E-02	CCND1
IL-2 Signaling	2.83E-01	1.79E-02	CSNK2A2
Cardiac β-adrenergic Signaling	2.66E-01	1.46E-02	PRKACB,PRKAR1A
Glioma Invasiveness Signaling	2.62E-01	1.69E-02	TIMP3
Calcium-induced T Lymphocyte Apoptosis	2.57E-01	1.64E-02	ITPR3
Role of PI3K/AKT Signaling in the Pathogenesis of Influenza	2.43E-01	1.49E-02	GNAI3
mTOR Signaling	2.38E-01	1.37E-02	VEGFA,DGKZ
Role of MAPK Signaling in the Pathogenesis of Influenza	2.38E-01	1.61E-02	MAP2K7
Angiopoietin Signaling	2.25E-01	1.41E-02	PAK2
Erythropoietin Signaling	2.17E-01	1.35E-02	JAK2
